# Supplementary material for: Power and sample size analysis for longitudinal mixed models of health in populations exposed to environmental contaminants: a tutorial
Source: BMC Med Res Methodol. 2023 Jan 12;23:12. doi: 10.1186/s12874-022-01819-y (PMC9835314; doi:10.1186/s12874-022-01819-y)
Supplement: Supplementary file 1 — Additional file 1. This .txt file provides inputs for GLIMMPSE version 3.0.0 software. [file 12874_2022_1819_MOESM1_ESM.txt]

This file may be used to replicate the power analysis described in the manuscript. 
First, delete this informational header. 
Second, save the remaining text file as a .json file. 
Third, upload the .json file when prompted at https://glimmpse.samplesizeshop.org/.  


{"_glimmpse_ui_version":"0.0.2","_stageReached":29,"_currentStage":28,"_isuFactors":{"variables":[{"valueNames":["Child","Adult"],"inHypothesis":true,"isuFactorNature":"All mean differences zero","nature":"Between","origin":"Between ISU Predictor","name":"Adult","type":"NOMINAL","units":"","_polynomialOrder":2,"child":null},{"valueNames":[],"name":"PFHxS","inHypothesis":false,"isuFactorNature":"All mean differences zero","nature":"Within","origin":"Outcome","standardDeviation":0.48,"gaussian_corellation":null},{"valueNames":["1","2","3"],"inHypothesis":true,"isuFactorNature":"All mean differences zero","nature":"Within","origin":"Repeated Measure","units":"","type":"Numeric","_noRepeats":3,"partialUMatrix":{"name":"","logger":null,"_values":{"mathjs":"DenseMatrix","data":[[1,1],[-1,0],[0,-1]],"size":[3,2]},"_type":"MAIN_EFFECT"},"correlationMatrix":{"lear":true,"_values":{"mathjs":"DenseMatrix","data":[[1,0.9,0.81],[0.9,1,0.9],[0.81,0.9,1]],"size":[3,3]},"_names":["1","2","3"],"base":0.9,"decay":1,"scaled":true},"standard_deviations":[1,1,1],"name":"time","_polynomialOrder":3,"child":null}],"betweenIsuRelativeGroupSizes":[{"_tableId":null,"dimensions":[{"order":0,"factorName":"Adult","factorType":"Between ISU Predictor","value":"Child"}],"_table":[[{"value":1,"id":[{"order":0,"factorName":"Adult","factorType":"Between ISU Predictor","value":"Child"}]}],[{"value":1,"id":[{"order":1,"factorName":"Adult","factorType":"Between ISU Predictor","value":"Adult"}]}]]}],"marginalMeans":[{"_tableId":{"value":null,"id":[{"order":0,"factorName":"PFHxS","factorType":"Outcome","value":""}]},"_table":[[{"value":0.66,"id":[{"order":0,"factorName":"PFHxS","factorType":"Outcome","value":""},{"order":0,"factorName":"Adult","factorType":"Between ISU Predictor","value":"Child"},{"order":0,"factorName":"time","factorType":"Repeated Measure","value":"1"}]},{"value":0.58,"id":[{"order":0,"factorName":"PFHxS","factorType":"Outcome","value":""},{"order":0,"factorName":"Adult","factorType":"Between ISU Predictor","value":"Child"},{"order":0,"factorName":"time","factorType":"Repeated Measure","value":"2"}]},{"value":0.51,"id":[{"order":0,"factorName":"PFHxS","factorType":"Outcome","value":""},{"order":0,"factorName":"Adult","factorType":"Between ISU Predictor","value":"Child"},{"order":0,"factorName":"time","factorType":"Repeated Measure","value":"3"}]}],[{"value":1.05,"id":[{"order":0,"factorName":"PFHxS","factorType":"Outcome","value":""},{"order":1,"factorName":"Adult","factorType":"Between ISU Predictor","value":"Adult"},{"order":0,"factorName":"time","factorType":"Repeated Measure","value":"1"}]},{"value":1.01,"id":[{"order":0,"factorName":"PFHxS","factorType":"Outcome","value":""},{"order":1,"factorName":"Adult","factorType":"Between ISU Predictor","value":"Adult"},{"order":0,"factorName":"time","factorType":"Repeated Measure","value":"2"}]},{"value":0.96,"id":[{"order":0,"factorName":"PFHxS","factorType":"Outcome","value":""},{"order":1,"factorName":"Adult","factorType":"Between ISU Predictor","value":"Adult"},{"order":0,"factorName":"time","factorType":"Repeated Measure","value":"3"}]}]]}],"smallestGroupSize":[450],"theta0":[[0,0]],"outcomeCorrelationMatrix":{"lear":false,"_values":{"mathjs":"DenseMatrix","data":[[1]],"size":[1,1]},"base":0.5,"decay":0.3,"scaled":true,"_names":[]},"cMatrix":{"name":"","logger":null,"_values":{"mathjs":"DenseMatrix","data":[],"size":[0]},"_type":"All mean differences zero"},"uMatrix":{"name":"","logger":null,"_values":{"mathjs":"DenseMatrix","data":[],"size":[0]},"_type":"All mean differences zero"}},"_power":[],"_define_full_beta":true,"_progress":{"_design":true,"_hypothesis":true,"_dimensions":true,"_parameters":true,"_optional":true},"_name":"PFAS_PFHxS_log10","_targetEvent":"REJECTION","_solveFor":"POWER","_ciwidth":1,"_selectedTests":["Hotelling Lawley Trace"],"_typeOneErrorRate":[0.05],"_quantiles":[],"_gaussianCovariate":null,"_confidence_interval":null,"_scaleFactor":[1,2,0.5],"_varianceScaleFactors":[1,2,0.5],"_powerCurve":null}
